# Supplementary material for: The High Light Response in Arabidopsis Requires the Calcium Sensor Protein CAS, a Target of STN7- and STN8-Mediated Phosphorylation
Source: Front Plant Sci. 2019 Jul 30;10:974. doi: 10.3389/fpls.2019.00974 (PMC6682602; doi:10.3389/fpls.2019.00974)
Supplement: Supplementary file 4 [file Table_4.xlsx]

## Sheet: sheet 1
	Supplementary Table S4. List of the 158 quantified phosphopeptides identified in three replicates of thylakoid membrane fractions from wild type (W1-W3) and stn8 (S1-S3) mutant that passed the selection criteria as described in MATERIAL AND METHODS. Not all phospho-peptides could be quantified in all replicates (non-numerical).
T: Protein	annotation	Intensity S1	Intensity S3	Intensity S5	Intensity W1	Intensity W2	Intensity W4		C: Charge	C: Multiplicity	N: Localization prob	N: PEP	N: Score	N: Delta score	N: Score for localization	N: Mass error [ppm]	N: Intensity	N: Position	N: Score diff	N: Positions	T: Proteins	T: Positions within proteins	T: Leading proteins	T: Protein	T: Sequence window	T: Fasta headers	T: Unique identifier
AT1G01100.3	60S acidic ribosomal protein P1 (RPP1A) | chr1:50090-51108 REVERSE	952060	1668800	1338500	2432100	3526100	4698600	S	2	___1	1	0.00689083	96.487	58.466	96.487	0.84886	14616000	86	96.4871	86	AT1G01100.3;AT1G01100.4;AT1G01100.2;AT1G01100.1;AT5G47700.2;AT5G47700.1	86;102;102;102;103;103	AT1G01100.3	AT1G01100.3	APAAEEKKKDEPAEESDGDLGFGLFD_____		UID1
AT1G04650.1	unknown protein | chr1:1294893-1299002 REVERSE	593230	non-numerical	681810	341860	669090	non-numerical	S	2	___1	0.913952	0.000986867	126.39	17.918	98.943	0.22286	2286000	739	10.2621	739	AT1G04650.1	739	AT1G04650.1	AT1G04650.1	QKYRNSKDETTKERYSEILSETLSIISRSEQ		UID3
AT1G06670.1	Symbols: NIH | NIH (NUCLEAR DEIH-BOXHELICASE); DNA binding / DNA helicase | chr1:2040433-2047612 FORWARD	10731000	15588000	13875000	10824000	13879000	12671000	S	3	___2	0.998643	0.0268678	46.415	21.056	46.415	1.8149	77569000	1508	29.7255	1508	AT1G06670.1	1508	AT1G06670.1	AT1G06670.1	DPESVNRLDPGKEKESIPSNLVSGNEQPDSN		UID370
AT1G06670.1	Symbols: NIH | NIH (NUCLEAR DEIH-BOXHELICASE); DNA binding / DNA helicase | chr1:2040433-2047612 FORWARD	10731000	15588000	13875000	10824000	13879000	12671000	S	3	___2	0.99703	0.0268678	46.415	21.056	46.415	1.8149	77569000	1511	25.8089	1511	AT1G06670.1	1511	AT1G06670.1	AT1G06670.1	SVNRLDPGKEKESIPSNLVSGNEQPDSNTAP		UID371
AT1G08860.1	Symbols: BON3 | BON3 (BONZAI 3); calcium-dependent phospholipid binding | chr1:2842153-2846138 FORWARD	3170800	4829100	4008200	non-numerical	5247000	non-numerical	S	3	___3	0.896878	0.0162669	45.099	16.351	45.099	-0.80227	17255000	59	9.85285	59	AT1G08860.1	59	AT1G08860.1	AT1G08860.1	SRGQYPLFSQIELTLSASNLLDCDITSKSDP		UID737
AT1G08860.1	Symbols: BON3 | BON3 (BONZAI 3); calcium-dependent phospholipid binding | chr1:2842153-2846138 FORWARD	3170800	4829100	4008200	non-numerical	5247000	non-numerical	S	3	___3	0.97722	0.0162669	45.099	16.351	45.099	-0.80227	17255000	70	16.0222	70	AT1G08860.1	70	AT1G08860.1	AT1G08860.1	ELTLSASNLLDCDITSKSDPMAVMYLRKKDG		UID738
AT1G08860.1	Symbols: BON3 | BON3 (BONZAI 3); calcium-dependent phospholipid binding | chr1:2842153-2846138 FORWARD	3170800	4829100	4008200	non-numerical	5247000	non-numerical	T	3	___3	0.95155	0.0162669	45.099	16.351	45.099	-0.80227	17255000	69	12.6273	69	AT1G08860.1	69	AT1G08860.1	AT1G08860.1	IELTLSASNLLDCDITSKSDPMAVMYLRKKD		UID934
AT1G12740.1	Symbols: CYP87A2 | CYP87A2; electron carrier/ heme binding / iron ion binding / monooxygenase/ oxygen binding | chr1:4342282-4344857 FORWARD	9234300	13478000	8950000	non-numerical	6595300	6319500	T	3	___1	0.807419	0.0187698	57.616	34.714	57.616	-1.8253	44577000	307	6.2259	307	AT1G12740.1;AT1G12740.2	307;313	AT1G12740.1	AT1G12740.1	AIKFLSDDPEVLKRLTEEHETILRNREDADS		UID208
AT1G21080.2	DNAJ heat shock N-terminal domain-containing protein | chr1:7378589-7382462 REVERSE	493930	736590	812370	non-numerical	6913800	7208300	S	2	___3	0.999998	0.0161973	58.116	25.686	58.116	-0.76788	16165000	131	56.1807	131	AT1G21080.2;AT1G21080.1;AT1G21080.3	131;218;218	AT1G21080.2	AT1G21080.2	PFVAEWFRTKGHFIKSQVTAATGAYALFQLQ		UID743
AT1G21080.2	DNAJ heat shock N-terminal domain-containing protein | chr1:7378589-7382462 REVERSE	493930	736590	812370	non-numerical	6913800	7208300	T	2	___3	0.999998	0.0161973	58.116	25.686	58.116	-0.76788	16165000	134	56.1807	134	AT1G21080.2;AT1G21080.1;AT1G21080.3	134;221;221	AT1G21080.2	AT1G21080.2	AEWFRTKGHFIKSQVTAATGAYALFQLQEEM		UID944
AT1G21080.2	DNAJ heat shock N-terminal domain-containing protein | chr1:7378589-7382462 REVERSE	493930	736590	812370	non-numerical	6913800	7208300	T	2	___3	0.999971	0.0161973	58.116	25.686	58.116	-0.76788	16165000	137	45.3775	137	AT1G21080.2;AT1G21080.1;AT1G21080.3	137;224;224	AT1G21080.2	AT1G21080.2	FRTKGHFIKSQVTAATGAYALFQLQEEMKRQ		UID945
AT1G21326.1	VQ motif-containing protein | chr1:7469002-7469721 REVERSE	non-numerical	non-numerical	123270	338680	192450	105510	S	2	___1	0.89526	0.0264814	59.426	18.91	59.426	-0.59662	759910	5	9.31837	5	AT1G21326.1;AT1G21320.1	5;5	AT1G21326.1	AT1G21326.1	___________MDNRSPRSRGILGPRPIPLK		UID14
AT1G21810.1	FUNCTIONS IN: molecular_function unknown; INVOLVED IN: biological_process unknown; LOCATED IN: cellular_component unknown; EXPRESSED IN: 14 plant structures; EXPRESSED DURING: 6 growth stages; CONTAINS InterPro DOMAIN/s: Protein of unknown function DUF869, plant (InterPro:IPR008587); BEST Arabidopsis thaliana protein match is: myosin heavy chain-related (TAIR:AT1G77580.2); Has 62951 Blast hits to…	3580400	non-numerical	1814500	non-numerical	3672800	5709200	T	2	___1	1	0.0222174	95.531	17.014	95.531	-2.2361	14777000	487	95.5305	487	AT1G21810.1	487	AT1G21810.1	AT1G21810.1	CETFEEELRREIEEKTMIKREKVEPKIKQED		UID216
AT1G25250.1	Symbols: AtIDD16 | AtIDD16 (Arabidopsis thaliana Indeterminate(ID)-Domain 16); nucleic acid binding / transcription factor/ zinc ion binding | chr1:8849549-8851612 FORWARD	4841100	5425800	non-numerical	non-numerical	8336700	8839000	T	2	___1	1	0.0210387	81.381	11.998	69.383	0.66633	36282000	4	69.3834	4	AT1G25250.1	4	AT1G25250.1	AT1G25250.1	____________MELTQPIRENGDPQGHQLT		UID217
AT1G26630.2	Symbols: FBR12, ATELF5A-2, ELF5A-2 | FBR12 (FUMONISIN B1-RESISTANT12); translation initiation factor | chr1:9205836-9207383 FORWARD	2283800	2923800	1856000	845510	624050	669690	S	2	___1	1	8.83644e-14	167.37	120.96	167.37	0.59747	11340000	2	88.0371	2	AT1G26630.2;AT1G26630.1	2;2	AT1G26630.2	AT1G26630.2	______________MSDDEHHFEASESGASK		UID17
AT1G30410.1	Symbols: ATMRP13 | ATMRP13; ATPase, coupled to transmembrane movement of substances | chr1:10738805-10747323 FORWARD	1855500	4729400	non-numerical	2949400	4187800	2002500	T	2	___1	0.934191	0.0199664	76.827	16.572	76.827	1.2901	15725000	239	11.5215	239	AT1G30410.1	239	AT1G30410.1	AT1G30410.1	PITEKDVWQLDKWDQTETLIKRFQRCWTEES		UID219
AT1G48600.1	phosphoethanolamine N-methyltransferase 2, putative (NMT2) | chr1:17965871-17969354 FORWARD	4876600	7587300	5496800	2165900	3647400	4917600	S	3	___1	0.936176	0.0223701	54.368	9.5524	54.368	-2.2706	28692000	103	14.019	103	AT1G48600.1;AT1G48600.2	103;119	AT1G48600.1	AT1G48600.1	MCADVTSPDLKIKDGSIDLIFSNWLLMYLSD		UID21
AT1G50140.2	ATP binding / ATPase/ nucleoside-triphosphatase/ nucleotide binding | chr1:18569735-18578702 REVERSE	10583000	24012000	20409000	non-numerical	7797800	10621000	T	3	___3	0.965706	0.0195299	42.322	10.241	42.322	-1.1112	73423000	749	16.8023	749	AT1G50140.2;AT3G19740.1;AT1G50140.1	749;761;771	AT1G50140.2	AT1G50140.2	GPPGTGKTLLAKALATEAGANFISITGSTLT		UID951
AT1G61430.1	S-locus protein kinase, putative | chr1:22664669-22668360 REVERSE	425330	527250	521480	1758200	4969800	6108500	T	3	___1	0.97183	0.0238245	46.178	7.0547	46.178	-2.0175	14310000	83	17.5029	83	AT1G61430.1	83	AT1G61430.1	AT1G61430.1	IPQVVVWVANREKPVTDSAANLGISSNGSLL		UID227
AT1G63420.1	INVOLVED IN: biological_process unknown; EXPRESSED IN: 22 plant structures; EXPRESSED DURING: 13 growth stages; CONTAINS InterPro DOMAIN/s: Lipopolysaccharide-modifying protein (InterPro:IPR006598), Protein of unknown function DUF821, CAP10-like (InterPro:IPR008539); BEST Arabidopsis thaliana protein match is: unknown protein (TAIR:AT5G23850.1); Has 456 Blast hits to 452 proteins in 97 species: A…	non-numerical	1361000	739440	1082100	1364500	non-numerical	S	2	___3	0.978617	0.0221422	51.463	23.75	51.463	3.9265	4547000	3	16.5651	3	AT1G63420.1	3	AT1G63420.1	AT1G63420.1	_____________MTSLFSKPRALTSHITNF		UID761
AT1G63420.1	INVOLVED IN: biological_process unknown; EXPRESSED IN: 22 plant structures; EXPRESSED DURING: 13 growth stages; CONTAINS InterPro DOMAIN/s: Lipopolysaccharide-modifying protein (InterPro:IPR006598), Protein of unknown function DUF821, CAP10-like (InterPro:IPR008539); BEST Arabidopsis thaliana protein match is: unknown protein (TAIR:AT5G23850.1); Has 456 Blast hits to 452 proteins in 97 species: A…	non-numerical	1361000	739440	1082100	1364500	non-numerical	T	2	___3	0.978599	0.0221422	51.463	23.75	51.463	3.9265	4547000	2	16.5651	2	AT1G63420.1	2	AT1G63420.1	AT1G63420.1	______________MTSLFSKPRALTSHITN		UID958
AT1G63420.1	INVOLVED IN: biological_process unknown; EXPRESSED IN: 22 plant structures; EXPRESSED DURING: 13 growth stages; CONTAINS InterPro DOMAIN/s: Lipopolysaccharide-modifying protein (InterPro:IPR006598), Protein of unknown function DUF821, CAP10-like (InterPro:IPR008539); BEST Arabidopsis thaliana protein match is: unknown protein (TAIR:AT5G23850.1); Has 456 Blast hits to 452 proteins in 97 species: A…	non-numerical	1361000	739440	1082100	1364500	non-numerical	T	2	___3	0.993249	0.0221422	51.463	23.75	51.463	3.9265	4547000	16	19.0246	16	AT1G63420.1	16	AT1G63420.1	AT1G63420.1	MTSLFSKPRALTSHITNFKTYRPVIGKLHVA		UID959
AT1G64920.1	glycosyltransferase family protein | chr1:24117440-24118798 REVERSE	4608900	5930000	6000200	3406500	4664000	3757600	S	3	___3	0.99986	0.016875	40.937	20.087	40.937	-0.068835	28367000	396	38.5299	396	AT1G64920.1	396	AT1G64920.1	AT1G64920.1	EVQREETGWFSKENLSGAIMSLMDQDSEIGN		UID765
AT1G64920.1	glycosyltransferase family protein | chr1:24117440-24118798 REVERSE	4608900	5930000	6000200	3406500	4664000	3757600	S	3	___3	0.999678	0.016875	40.937	20.087	40.937	-0.068835	28367000	401	34.9067	401	AT1G64920.1	401	AT1G64920.1	AT1G64920.1	ETGWFSKENLSGAIMSLMDQDSEIGNQVRRN		UID766
AT1G64920.1	glycosyltransferase family protein | chr1:24117440-24118798 REVERSE	4608900	5930000	6000200	3406500	4664000	3757600	S	3	___3	0.995635	0.016875	40.937	20.087	40.937	-0.068835	28367000	407	23.5789	407	AT1G64920.1	407	AT1G64920.1	AT1G64920.1	KENLSGAIMSLMDQDSEIGNQVRRNHSKLKE		UID767
AT1G65090.2	unknown protein | chr1:24180830-24183199 REVERSE	9094700	25894000	21436000	non-numerical	8483300	10743000	S	2	___3	0.997507	0.00617458	71.376	23.696	71.376	-0.027372	75652000	284	25.5319	284	AT1G65090.2	284	AT1G65090.2	AT1G65090.2	CFDRVDCVVRRVITCSALSLISEASVKMSRI		UID768
AT1G65090.2	unknown protein | chr1:24180830-24183199 REVERSE	9094700	25894000	21436000	non-numerical	8483300	10743000	S	2	___3	0.982288	0.00617458	71.376	23.696	71.376	-0.027372	75652000	287	18.8001	287	AT1G65090.2	287	AT1G65090.2	AT1G65090.2	RVDCVVRRVITCSALSLISEASVKMSRICMV		UID769
AT1G65120.1	ubiquitin carboxyl-terminal hydrolase-related | chr1:24191348-24196073 REVERSE	12280000	14536000	16691000	12814000	19080000	21820000	S	3	___2	0.995175	0.0170815	45.842	20.434	45.842	0.5688	97221000	128	24.3433	128	AT1G65120.1;AT1G65120.2	128;128	AT1G65120.1	AT1G65120.1	KKALNIAKEGLSFIASFGGLNLSEENTKSSL		UID405
AT1G65120.1	ubiquitin carboxyl-terminal hydrolase-related | chr1:24191348-24196073 REVERSE	12280000	14536000	16691000	12814000	19080000	21820000	T	3	___2	0.986496	0.0170815	45.842	20.434	45.842	0.5688	97221000	139	18.6614	139	AT1G65120.1;AT1G65120.2	139;139	AT1G65120.1	AT1G65120.1	SFIASFGGLNLSEENTKSSLENVVLVAESMI		UID598
AT1G66340.1	Symbols: ETR1, EIN1, ETR | ETR1 (ETHYLENE RESPONSE 1); ethylene binding / protein histidine kinase/ two-component response regulator | chr1:24734162-24737756 FORWARD	27640000	46185000	21849000	non-numerical	34553000	39123000	S	3	___2	0.803279	0.0254226	40.369	6.9446	40.369	1.6448	169350000	403	6.53671	403	AT1G66340.1	403	AT1G66340.1	AT1G66340.1	SSNLLATLMNDVLDLSRLEDGSLQLELGTFN		UID407
AT1G66340.1	Symbols: ETR1, EIN1, ETR | ETR1 (ETHYLENE RESPONSE 1); ethylene binding / protein histidine kinase/ two-component response regulator | chr1:24734162-24737756 FORWARD	27640000	46185000	21849000	non-numerical	34553000	39123000	T	3	___2	0.927094	0.0254226	40.369	6.9446	40.369	1.6448	169350000	384	12.6303	384	AT1G66340.1	384	AT1G66340.1	AT1G66340.1	LQETELTPEQRLMVETILKSSNLLATLMNDV		UID599
AT1G68830.1	Symbols: STN7 | STN7 (Stt7 homolog STN7); kinase/ protein kinase | chr1:25872445-25875550 REVERSE	2121400	1940900	2805100	2413500	2251400	3834000	S	2	___1	1	0.0117114	125.23	33.567	125.23	0.12995	15366000	526	125.226	526	AT1G68830.1	526	AT1G68830.1	AT1G68830.1	KEPRKKANAQRNALASALRLQRKLVKTVTET		UID44
AT1G68830.1	Symbols: STN7 | STN7 (Stt7 homolog STN7); kinase/ protein kinase | chr1:25872445-25875550 REVERSE	6108200	9947600	7242600	4626900	9272700	10196000	T	2	___1	1	5.4601e-43	265.42	223.94	265.42	-0.80095	299760000	537	73.2012	537	AT1G68830.1	537	AT1G68830.1	AT1G68830.1	NALASALRLQRKLVKTVTETIDEISDGRKTV		UID235
AT1G68830.1	Symbols: STN7 | STN7 (Stt7 homolog STN7); kinase/ protein kinase | chr1:25872445-25875550 REVERSE	2324600	3558100	3735500	1178600	1567300	1900800	T	2	___1	1	9.0676e-26	250.05	185.68	250.05	0.068789	578780000	541	69.755	541	AT1G68830.1	541	AT1G68830.1	AT1G68830.1	SALRLQRKLVKTVTETIDEISDGRKTVWWNR		UID237
AT1G68830.1	Symbols: STN7 | STN7 (Stt7 homolog STN7); kinase/ protein kinase | chr1:25872445-25875550 REVERSE	4615700	9877100	8121200	non-numerical	4788700	6243400	S	2	___2	0.801106	5.4601e-43	265.42	223.94	118.23	0.98797	33646000	546	6.65195	546	AT1G68830.1	546	AT1G68830.1	AT1G68830.1	QRKLVKTVTETIDEISDGRKTVWWNRWIPRE		UID408
AT1G68830.1	Symbols: STN7 | STN7 (Stt7 homolog STN7); kinase/ protein kinase | chr1:25872445-25875550 REVERSE	3258400	2712500	2803000	2774400	3354700	3199600	T	2	___2	1	5.4601e-43	265.42	223.94	265.42	-0.80095	299760000	537	73.2012	537	AT1G68830.1	537	AT1G68830.1	AT1G68830.1	NALASALRLQRKLVKTVTETIDEISDGRKTV		UID600
AT1G68830.1	Symbols: STN7 | STN7 (Stt7 homolog STN7); kinase/ protein kinase | chr1:25872445-25875550 REVERSE	3258400	2712500	2803000	2774400	3354700	3199600	T	2	___2	1	9.0676e-26	250.05	185.68	250.05	0.068789	578780000	541	69.755	541	AT1G68830.1	541	AT1G68830.1	AT1G68830.1	SALRLQRKLVKTVTETIDEISDGRKTVWWNR		UID602
AT1G70900.1	unknown protein | chr1:26731813-26733875 FORWARD	69035000	136570000	71677000	174810000	383920000	394020000	T	3	___1	0.889504	0.0139604	60.032	39.833	60.032	0.21163	1230000000	140	13.679	140	AT1G70900.1	140	AT1G70900.1	AT1G70900.1	KFRKYLRWADYTMIATATICLTRALREENPK		UID239
AT1G71040.1	Symbols: LPR2 | LPR2 (Low Phosphate Root2); copper ion binding / oxidoreductase | chr1:26796966-26800322 REVERSE	non-numerical	175990	167250	583680	1872000	2289000	S	2	___3	1	0.0267747	46.592	10.289	46.592	2.9724	5087800	335	46.5921	335	AT1G71040.1	335	AT1G71040.1	AT1G71040.1	VGSDSAYLAKPVSTKSVLLAPSEIVDVLVDF		UID775
AT1G71040.1	Symbols: LPR2 | LPR2 (Low Phosphate Root2); copper ion binding / oxidoreductase | chr1:26796966-26800322 REVERSE	non-numerical	175990	167250	583680	1872000	2289000	S	2	___3	1	0.0267747	46.592	10.289	46.592	2.9724	5087800	341	46.5921	341	AT1G71040.1	341	AT1G71040.1	AT1G71040.1	YLAKPVSTKSVLLAPSEIVDVLVDFSKSTSK		UID776
AT1G71040.1	Symbols: LPR2 | LPR2 (Low Phosphate Root2); copper ion binding / oxidoreductase | chr1:26796966-26800322 REVERSE	non-numerical	175990	167250	583680	1872000	2289000	S	2	___3	1	0.0267747	46.592	10.289	46.592	2.9724	5087800	351	46.5921	351	AT1G71040.1	351	AT1G71040.1	AT1G71040.1	VLLAPSEIVDVLVDFSKSTSKTAILANNAPY		UID777
AT1G74730.1	unknown protein | chr1:28078857-28079987 FORWARD	43413000	78839000	66982000	8732600	12747000	13065000	T	2	___1	0.999925	4.00535e-09	196.37	100.04	166.79	0.9356	278050000	108	41.3228	108	AT1G74730.1	108	AT1G74730.1	AT1G74730.1	VEKSGLLSKAEGLGLTLSSLEKLKVFSKAED		UID241
AT1G76770.1	heat shock protein-related | chr1:28813569-28814378 FORWARD	2991100	4402400	3085400	non-numerical	2816800	3934200	T	2	___2	1	0.0174836	83.883	33.849	83.883	4.3657	17230000	10	83.8829	10	AT1G76770.1	10	AT1G76770.1	AT1G76770.1	______MELELGLKITRTKDDVSSSTDFRVA		UID608
AT1G76770.1	heat shock protein-related | chr1:28813569-28814378 FORWARD	2991100	4402400	3085400	non-numerical	2816800	3934200	T	2	___2	1	0.0174836	83.883	33.849	83.883	4.3657	17230000	12	83.8829	12	AT1G76770.1	12	AT1G76770.1	AT1G76770.1	____MELELGLKITRTKDDVSSSTDFRVARD		UID609
AT1G77730.1	pleckstrin homology (PH) domain-containing protein | chr1:29214445-29215564 FORWARD	1795900	2945700	2054400	1854000	1627500	non-numerical	S	2	___2	0.994965	0.0234006	61.11	16.6	61.11	-0.77976	10277000	156	21.3799	156	AT1G77730.1	156	AT1G77730.1	AT1G77730.1	SISDGKRFTVFTGTKSLHLRAATSEDRASWI		UID418
AT1G78560.1	bile acid:sodium symporter family protein | chr1:29546605-29548824 REVERSE	23720000	32569000	35032000	1903000	15833000	34796000	S	2	___1	0.842548	0.0214933	67.879	25.879	67.879	-1.3989	143850000	6	9.12552	6	AT1G78560.1	6	AT1G78560.1	AT1G78560.1	__________MASAISLSLLNGATPLKSNSL		UID54
AT1G79040.1	Symbols: PSBR | PSBR (photosystem II subunit R) | chr1:29736016-29737009 FORWARD	1521300	1271900	1030600	1606500	5462300	5641400	S	3	___1	1	0.0106789	93.716	51.84	85.006	2.0775	35970000	58	65.7359	58	AT1G79040.1	58	AT1G79040.1	AT1G79040.1	GVKKIKTDKPFGINGSMDLRDGVDASGRKGK		UID55
AT2G01750.1	Symbols: ATMAP70-3 | ATMAP70-3 (microtubule-associated proteins 70-3); microtubule binding | chr2:328351-332113 FORWARD	527480	non-numerical	non-numerical	3083300	4913400	4400600	S	2	___2	1	0.0194533	66.498	15.706	66.498	0.61594	12925000	517	66.4975	517	AT2G01750.1;AT2G01750.2	517;517	AT2G01750.1	AT2G01750.1	TKQGDSEKAAGTNNDSVPGVLHDLLQKEVIT		UID424
AT2G01750.1	Symbols: ATMAP70-3 | ATMAP70-3 (microtubule-associated proteins 70-3); microtubule binding | chr2:328351-332113 FORWARD	527480	non-numerical	non-numerical	3083300	4913400	4400600	T	2	___2	1	0.0194533	66.498	15.706	66.498	0.61594	12925000	513	66.4975	513	AT2G01750.1;AT2G01750.2	513;513	AT2G01750.1	AT2G01750.1	SPNSTKQGDSEKAAGTNNDSVPGVLHDLLQK		UID613
AT2G04340.1	unknown protein | chr2:1513512-1515540 FORWARD	2861500	non-numerical	2528600	7844300	22345000	21324000	S	2	___2	1	0.0179028	87.323	38.528	86.953	-1.3107	56903000	6	86.9535	6	AT2G04340.1	6	AT2G04340.1	AT2G04340.1	__________MMSRQSQLFTLLRRRFHSPSN		UID425
AT2G04340.1	unknown protein | chr2:1513512-1515540 FORWARD	2861500	non-numerical	2528600	7844300	22345000	21324000	T	2	___2	1	0.0179028	87.323	38.528	86.953	-1.3107	56903000	10	86.9535	10	AT2G04340.1	10	AT2G04340.1	AT2G04340.1	______MMSRQSQLFTLLRRRFHSPSNDAPT		UID615
AT2G04840.1	F-box family protein | chr2:1697009-1698240 FORWARD	736770	469400	631800	35779	non-numerical	non-numerical	S	2	___1	1	0.0117056	91.069	35.754	91.069	-0.24841	1873700	7	91.0686	7	AT2G04840.1	7	AT2G04840.1	AT2G04840.1	_________MGNGLMSKKKKKKNNKYKKKRP		UID61
AT2G05803.1	unknown protein | chr2:2208697-2208834 REVERSE	372370	653950	non-numerical	2625300	7057500	9586700	T	3	___2	0.980392	0.021594	43.198	16.838	43.198	-0.66069	20296000	4	16.9886	4	AT2G05803.1	4	AT2G05803.1	AT2G05803.1	____________MNCTPPLIFCSFVPLLLLP		UID616
AT2G19870.1	tRNA/rRNA methyltransferase (SpoU) family protein | chr2:8575878-8577947 FORWARD	1637400	3347900	2206500	10103000	13954000	18684000	S	2	___2	1	0.0264313	84.568	31.33	84.568	0.13569	78774000	375	84.5678	375	AT2G19870.1	375	AT2G19870.1	AT2G19870.1	VLKISEKLGLNIKETSKHDLNMVADNRPHQG		UID428
AT2G19870.1	tRNA/rRNA methyltransferase (SpoU) family protein | chr2:8575878-8577947 FORWARD	1637400	3347900	2206500	10103000	13954000	18684000	T	2	___2	1	0.0264313	84.568	31.33	84.568	0.13569	78774000	374	84.5678	374	AT2G19870.1	374	AT2G19870.1	AT2G19870.1	RVLKISEKLGLNIKETSKHDLNMVADNRPHQ		UID619
AT2G21890.1	Symbols: CAD3, ATCAD3 | CAD3 (CINNAMYL ALCOHOL DEHYDROGENASE HOMOLOG 3); binding / catalytic/ oxidoreductase/ zinc ion binding | chr2:9331089-9332646 FORWARD	18283000	2361200	19462000	non-numerical	17182000	non-numerical	T	3	___1	0.867191	0.018288	49.559	14.544	49.559	-1.3632	57288000	304	8.14887	304	AT2G21890.1;AT2G21730.1	304;305	AT2G21890.1	AT2G21890.1	GRKMVGGSQIGGMKETQEMLEFCAKHKIVSD		UID255
AT2G28270.1	DC1 domain-containing protein | chr2:12053542-12054398 FORWARD	non-numerical	2116000	non-numerical	4226500	20722000	21043000	S	2	___1	1	0.0245341	64.945	28.261	64.945	1.4134	48108000	208	64.9446	208	AT2G28270.1	208	AT2G28270.1	AT2G28270.1	EEEGESSSLSTSRIKSLMEAEKEMREMAIIH		UID66
AT2G28800.4	Symbols: ALB3, ABL3 | ALB3 (ALBINO 3); P-P-bond-hydrolysis-driven protein transmembrane transporter | chr2:12356364-12359252 REVERSE	non-numerical	3747300	3635000	6494500	5144100	5504600	S	3	___1	0.986901	1.51008e-06	106.77	80.813	106.77	-0.40569	24526000	394	18.7781	394	AT2G28800.4;AT2G28800.1	394;424	AT2G28800.4	AT2G28800.4	TVELVEESQSESEEGSDDEEEEAREGALASS		UID67
AT2G30950.1	Symbols: VAR2, FTSH2 | VAR2 (VARIEGATED 2); ATP-dependent peptidase/ ATPase/ metallopeptidase/ zinc ion binding | chr2:13174321-13177223 FORWARD	7832500	non-numerical	7163000	3859800	7443400	6064500	S	3	___1	0.88654	0.0191822	40.756	14.933	40.756	1.9372	32363000	595	12.3522	595	AT2G30950.1	595	AT2G30950.1	AT2G30950.1	TFGMSDIGPWSLMDSSAQSDVIMRMMARNSM		UID68
AT2G31740.1	methyltransferase | chr2:13490908-13495110 REVERSE	2619600	non-numerical	2702700	26784000	non-numerical	42939000	S	2	___2	1	0.000255667	134.57	71.35	128.91	-1.6903	128730000	748	112.899	748	AT2G31740.1	748	AT2G31740.1	AT2G31740.1	ILEGLLKCQRLETKQSIIDATKKLKCWK___		UID435
AT2G31740.1	methyltransferase | chr2:13490908-13495110 REVERSE	2619600	non-numerical	2702700	26784000	non-numerical	42939000	T	2	___2	1	0.000255667	134.57	71.35	128.91	-1.6903	128730000	745	108.619	745	AT2G31740.1	745	AT2G31740.1	AT2G31740.1	SAVILEGLLKCQRLETKQSIIDATKKLKCWK		UID625
AT2G34210.1	structural constituent of ribosome / transcription elongation regulator/ transcription initiation factor | chr2:14445938-14450522 FORWARD	9756400	16672000	non-numerical	non-numerical	5753000	8165600	Y	3	___1	0.978515	0.0202531	45.205	11.371	45.205	2.9487	40347000	215	18.7905	215	AT2G34210.1	215	AT2G34210.1	AT2G34210.1	KIRSAIALDHLQNYVYIEADMEAHVKEAIKG		UID350
AT2G35760.1	integral membrane family protein | chr2:15031923-15033307 FORWARD	2098800	3080700	3933000	1104600	1672500	1781900	S	2	___1	0.775791	0.0216673	40.81	12.7	40.81	-3.4716	13672000	2	11.6923	2	AT2G35760.1	2	AT2G35760.1	AT2G35760.1	______________MSYLGVGVSPGNVSGST		UID73
AT2G37860.2	Symbols: LCD1 | LCD1 (LOWER CELL DENSITY 1) | chr2:15856632-15858920 FORWARD	293590	627550	465370	2907400	6653400	7153100	S	2	___2	0.789146	0.0262683	43.69	16.435	43.69	-3.4977	18100000	191	6.03314	191	AT2G37860.2;AT2G37860.1;AT2G37860.3	191;191;191	AT2G37860.2	AT2G37860.2	YGIRKVLLLRYLDLQSSAGLLGFAIRSWAML		UID440
AT2G37860.2	Symbols: LCD1 | LCD1 (LOWER CELL DENSITY 1) | chr2:15856632-15858920 FORWARD	293590	627550	465370	2907400	6653400	7153100	S	2	___2	0.999629	0.0262683	43.69	16.435	43.69	-3.4977	18100000	202	35.7764	202	AT2G37860.2;AT2G37860.1;AT2G37860.3	202;202;202	AT2G37860.2	AT2G37860.2	LDLQSSAGLLGFAIRSWAMLRNRMLADPSFL		UID441
AT2G42975.1	unknown protein | chr2:17873947-17874936 FORWARD	3713600	6304800	3446400	454550	1053900	1322100	S	2	___1	0.99779	1.30802e-27	188.51	154.53	143.29	1.3565	26807000	92	26.5473	92	AT2G42975.1	92	AT2G42975.1	AT2G42975.1	LDLLEQLTSTSDGYLSDGGGSRGLTIRDQLA		UID79
AT2G43130.1	Symbols: ARA4, ATRAB11F, ATRABA5C, ARA-4, RABA5C | ARA4; GTP binding / GTPase/ protein binding | chr2:17929654-17930936 REVERSE	2651000	2289200	2847700	1538600	2094100	2744600	S	2	___1	1	0.000302709	124.51	75.327	124.51	1.1156	14165000	2	91.1059	2	AT2G43130.1	2	AT2G43130.1	AT2G43130.1	______________MSDDDERGEEYLFKIVI		UID80
AT2G43660.2	glycosyl hydrolase family protein 17 | chr2:18103751-18104569 REVERSE	13519000	24836000	14049000	10278000	non-numerical	non-numerical	S	3	___2	0.871485	0.0180963	53.779	8.4318	53.779	-0.28921	62681000	18	7.62016	18	AT2G43660.2	18	AT2G43660.2	AT2G43660.2	KAQIWFPFIILLCISSVGSFMRVNAQAPGQG		UID446
AT2G43660.2	glycosyl hydrolase family protein 17 | chr2:18103751-18104569 REVERSE	13519000	24836000	14049000	10278000	non-numerical	non-numerical	S	3	___2	0.871485	0.0180963	53.779	8.4318	53.779	-0.28921	62681000	21	7.62016	21	AT2G43660.2	21	AT2G43660.2	AT2G43660.2	IWFPFIILLCISSVGSFMRVNAQAPGQGSWC		UID447
AT2G46820.2	Symbols: PTAC8, TMP14, PSAP, PSI-P | PSI-P (PHOTOSYSTEM I P SUBUNIT); DNA binding | chr2:19243589-19245141 FORWARD	169510000	non-numerical	183430000	non-numerical	106290000	140460000	T	2	___1	0.999154	4.08402e-05	118.21	73.749	83.386	0.13272	1257600000	65	31.7799	65	AT2G46820.2;AT2G46820.1	65;65	AT2G46820.2	AT2G46820.2	TAYCRKIVRNVVTRATTEVGEAPATTTEAET		UID265
AT2G46820.2	Symbols: PTAC8, TMP14, PSAP, PSI-P | PSI-P (PHOTOSYSTEM I P SUBUNIT); DNA binding | chr2:19243589-19245141 FORWARD	169510000	non-numerical	183430000	non-numerical	106290000	140460000	T	2	___1	0.999154	4.08402e-05	118.21	73.749	83.386	0.13272	1257600000	66	31.7799	66	AT2G46820.2;AT2G46820.1	66;66	AT2G46820.2	AT2G46820.2	AYCRKIVRNVVTRATTEVGEAPATTTEAETT		UID266
AT2G46820.2	Symbols: PTAC8, TMP14, PSAP, PSI-P | PSI-P (PHOTOSYSTEM I P SUBUNIT); DNA binding | chr2:19243589-19245141 FORWARD	802110	1426300	901220	1632900	2270800	3046500	T	2	___2	0.999154	4.08402e-05	118.21	73.749	83.386	0.13272	1257600000	65	31.7799	65	AT2G46820.2;AT2G46820.1	65;65	AT2G46820.2	AT2G46820.2	TAYCRKIVRNVVTRATTEVGEAPATTTEAET		UID630
AT2G46820.2	Symbols: PTAC8, TMP14, PSAP, PSI-P | PSI-P (PHOTOSYSTEM I P SUBUNIT); DNA binding | chr2:19243589-19245141 FORWARD	802110	1426300	901220	1632900	2270800	3046500	T	2	___2	0.999154	4.08402e-05	118.21	73.749	83.386	0.13272	1257600000	66	31.7799	66	AT2G46820.2;AT2G46820.1	66;66	AT2G46820.2	AT2G46820.2	AYCRKIVRNVVTRATTEVGEAPATTTEAETT		UID631
AT2G47000.1	Symbols: MDR4, PGP4, ABCB4, ATPGP4 | ABCB4 (ATP BINDING CASSETTE SUBFAMILY B4); ATPase, coupled to transmembrane movement of substances / xenobiotic-transporting ATPase | chr2:19309868-19314750 REVERSE	non-numerical	non-numerical	523810	3488400	5033700	9830600	S	2	___2	0.999993	0.000321718	123.62	56.539	123.62	2.86	23542000	267	51.418	267	AT2G47000.1	267	AT2G47000.1	AT2G47000.1	SIRTVASFTGEKQAISNYNKHLVTAYKAGVI		UID448
AT2G47000.1	Symbols: MDR4, PGP4, ABCB4, ATPGP4 | ABCB4 (ATP BINDING CASSETTE SUBFAMILY B4); ATPase, coupled to transmembrane movement of substances / xenobiotic-transporting ATPase | chr2:19309868-19314750 REVERSE	non-numerical	non-numerical	523810	3488400	5033700	9830600	Y	2	___2	0.99999	0.000321718	123.62	56.539	109.39	3.4644	23542000	277	50.1241	277	AT2G47000.1	277	AT2G47000.1	AT2G47000.1	EKQAISNYNKHLVTAYKAGVIEGGSTGLGLG		UID717
AT2G48090.1	unknown protein | chr2:19669110-19669764 REVERSE	10085000	9528000	10283000	non-numerical	9137700	13082000	S	2	___2	0.999989	0.0120666	99.788	18.24	99.788	-1.7799	52116000	156	50.1676	156	AT2G48090.1	156	AT2G48090.1	AT2G48090.1	SDQFSEYIKKAKMKLSSSSTIARANPTFK__		UID449
AT2G48090.1	unknown protein | chr2:19669110-19669764 REVERSE	10085000	9528000	10283000	non-numerical	9137700	13082000	S	2	___2	0.999452	0.0120666	99.788	18.24	99.788	-1.7799	52116000	157	33.004	157	AT2G48090.1	157	AT2G48090.1	AT2G48090.1	DQFSEYIKKAKMKLSSSSTIARANPTFK___		UID450
AT3G01580.1	pentatricopeptide (PPR) repeat-containing protein | chr3:223529-225454 REVERSE	554530000	617770000	782770000	non-numerical	349770000	470280000	S	4	___1	0.948156	0.0224386	45.099	14.956	45.099	-0.31967	2775100000	157	16.3171	157	AT3G01580.1	157	AT3G01580.1	AT3G01580.1	SPYQAVEFFRRMVMASDVTPDRVTLITLVSA		UID87
AT3G08940.2	Symbols: LHCB4.2 | LHCB4.2 (light harvesting complex PSII); chlorophyll binding | chr3:2717675-2718883 FORWARD	117630000	326650000	214130000	non-numerical	564330000	883220000	T	2	___1	1	0.0173326	117.53	58.934	117.53	-0.70768	2106000000	37	117.526	37	AT3G08940.2;AT3G08940.1	37;37	AT3G08940.2	AT3G08940.2	ISSNSSRFTARFGFGTKKASPKKAKTVISDR		UID274
AT3G08940.2	Symbols: LHCB4.2 | LHCB4.2 (light harvesting complex PSII); chlorophyll binding | chr3:2717675-2718883 FORWARD	non-numerical	30142000	34396000	74676000	126230000	137040000	T	2	___1	0.994025	4.69619e-15	208.4	150.61	73.208	1.0261	471690000	111	21.3204	111	AT3G08940.2;AT3G08940.1	111;111	AT3G08940.2	AT3G08940.2	QNLAKNLYGEVIGTRTEAVDPKSTPFQPYSE		UID275
AT3G16060.1	kinesin motor family protein | chr3:5447343-5451527 FORWARD	non-numerical	2348600	5243900	2925100	non-numerical	2614600	T	3	___2	0.903829	0.0264821	41.446	15.236	41.446	3.6581	13132000	339	9.69566	339	AT3G16060.1	339	AT3G16060.1	AT3G16060.1	QQVCIVGLQEYRVSDTDAIMELIERGSATRS		UID644
AT3G20560.1	Symbols: ATPDIL5-3, PDI12, ATPDI12 | ATPDIL5-3 (PDI-LIKE 5-3); protein disulfide isomerase | chr3:7182035-7186567 FORWARD	non-numerical	6802600	5967500	4979200	5147100	4970200	S	2	___3	1	0.0107922	59.306	20.087	59.306	2.7373	27867000	253	59.3058	253	AT3G20560.1	253	AT3G20560.1	AT3G20560.1	GHHEHESYYGDRDTDSIVKMVEGLVAPIHPE		UID832
AT3G20560.1	Symbols: ATPDIL5-3, PDI12, ATPDI12 | ATPDIL5-3 (PDI-LIKE 5-3); protein disulfide isomerase | chr3:7182035-7186567 FORWARD	non-numerical	6802600	5967500	4979200	5147100	4970200	T	2	___3	1	0.0107922	59.306	20.087	59.306	2.7373	27867000	251	59.3058	251	AT3G20560.1	251	AT3G20560.1	AT3G20560.1	DHGHHEHESYYGDRDTDSIVKMVEGLVAPIH		UID1012
AT3G20560.1	Symbols: ATPDIL5-3, PDI12, ATPDI12 | ATPDIL5-3 (PDI-LIKE 5-3); protein disulfide isomerase | chr3:7182035-7186567 FORWARD	non-numerical	6802600	5967500	4979200	5147100	4970200	T	2	___3	1	0.0107922	59.306	20.087	59.306	2.7373	27867000	269	59.3058	269	AT3G20560.1	269	AT3G20560.1	AT3G20560.1	IVKMVEGLVAPIHPETHKVALDGKSNDTVKH		UID1013
AT3G23490.1	Symbols: CYN | CYN (CYANASE); DNA binding / cyanate hydratase/ hydro-lyase | chr3:8423011-8424652 REVERSE	427230	862960	221480	non-numerical	non-numerical	1238700	S	3	___3	0.9797	0.0220379	43.12	9.8719	43.12	0.12736	2750400	25	20.2176	25	AT3G23490.1	25	AT3G23490.1	AT3G23490.1	TNQLLAVKSASGKTFSQLAAETGLTNVYVAQ		UID833
AT3G23490.1	Symbols: CYN | CYN (CYANASE); DNA binding / cyanate hydratase/ hydro-lyase | chr3:8423011-8424652 REVERSE	427230	862960	221480	non-numerical	non-numerical	1238700	T	3	___3	0.9797	0.0220379	43.12	9.8719	43.12	0.12736	2750400	23	20.2176	23	AT3G23490.1	23	AT3G23490.1	AT3G23490.1	SVTNQLLAVKSASGKTFSQLAAETGLTNVYV		UID1016
AT3G23490.1	Symbols: CYN | CYN (CYANASE); DNA binding / cyanate hydratase/ hydro-lyase | chr3:8423011-8424652 REVERSE	427230	862960	221480	non-numerical	non-numerical	1238700	T	3	___3	0.972744	0.0220379	43.12	9.8719	43.12	0.12736	2750400	31	20.2176	31	AT3G23490.1	31	AT3G23490.1	AT3G23490.1	VKSASGKTFSQLAAETGLTNVYVAQLLRRQA		UID1017
AT3G25530.2	Symbols: GHBDH, ATGHBDH, GLYR1, GR1 | GLYR1 (GLYOXYLATE REDUCTASE 1); 3-hydroxybutyrate dehydrogenase/ phosphogluconate dehydrogenase (decarboxylating) | chr3:9271800-9273615 REVERSE	21040000	25150000	31004000	14748000	25239000	37506000	S	2	___1	1	0.0209266	67.997	34.029	67.997	2.169	154690000	16	67.9969	16	AT3G25530.2;AT3G25530.1	16;16	AT3G25530.2	AT3G25530.2	MEVGFLGLGIMGKAMSMNLLKNGFKVTVWNR		UID104
AT3G26680.3	Symbols: SNM1, ATSNM1 | SNM1 (SENSITIVE TO NITROGEN MUSTARD 1) | chr3:9801308-9804282 FORWARD	5647100	2121700	4252900	4402200	3684900	2835500	S	3	___2	0.998923	0.0257896	50.938	17.18	50.938	-3.7031	22944000	89	31.0701	89	AT3G26680.3;AT3G26680.2;AT3G26680.1	89;89;89	AT3G26680.3	AT3G26680.3	MKQSNLFQIWGLQENSPDTTKKMKQTDLFQS		UID470
AT3G27200.1	plastocyanin-like domain-containing protein | chr3:10043522-10044373 REVERSE	259660	223180	non-numerical	non-numerical	1864800	1651700	S	2	___2	0.933519	0.0132886	71.143	35.306	71.143	2.889	3999300	82	15.2914	82	AT3G27200.1	82	AT3G27200.1	AT3G27200.1	ELGSETAYKSCDLGTSVNSLSSGNDVVKLSK		UID471
AT3G27200.1	plastocyanin-like domain-containing protein | chr3:10043522-10044373 REVERSE	259660	223180	non-numerical	non-numerical	1864800	1651700	T	2	___2	0.928324	0.0132886	71.143	35.306	71.143	2.889	3999300	81	15.1032	81	AT3G27200.1	81	AT3G27200.1	AT3G27200.1	VELGSETAYKSCDLGTSVNSLSSGNDVVKLS		UID657
AT3G27300.3	Symbols: G6PD5 | G6PD5 (glucose-6-phosphate dehydrogenase 5); glucose-6-phosphate dehydrogenase | chr3:10083049-10086696 REVERSE	2075400	non-numerical	2046800	1187200	1804600	874850	S	2	___1	0.995936	0.0243079	57.174	10.822	57.174	3.7303	7989000	3	24.0856	3	AT3G27300.3;AT3G27300.2;AT3G27300.1	3;3;3	AT3G27300.3	AT3G27300.3	_____________MGSGQWHMEKRSTLKNDS		UID107
AT3G27840.1	Symbols: RPL12-B | RPL12-B (ribosomal protein l12-b); structural constituent of ribosome | chr3:10323354-10323950 FORWARD	5592000	8075900	non-numerical	2238700	4302000	4512800	S	2	___3	0.98682	0.0247623	55.314	22.226	55.314	1.1224	24721000	82	15.6896	82	AT3G27840.1	82	AT3G27840.1	AT3G27840.1	IKKIGSEISSLTLEESRILVDYVQDKFGVSI		UID838
AT3G27840.1	Symbols: RPL12-B | RPL12-B (ribosomal protein l12-b); structural constituent of ribosome | chr3:10323354-10323950 FORWARD	5592000	8075900	non-numerical	2238700	4302000	4512800	T	2	___3	0.986823	0.0247623	55.314	22.226	55.314	1.1224	24721000	78	15.6896	78	AT3G27840.1	78	AT3G27840.1	AT3G27840.1	TPKKIKKIGSEISSLTLEESRILVDYVQDKF		UID1023
AT3G28680.1	prolylcarboxypeptidase-related | chr3:10748751-10749734 REVERSE	non-numerical	3629900	4363700	2745000	4601800	5136100	Y	3	___1	0.792367	0.0191419	44.054	21.644	44.054	-1.8756	20476000	32	5.84861	32	AT3G28680.1	32	AT3G28680.1	AT3G28680.1	HGAVHKVLAAWFKLKYPYIALGALASSAPLL		UID355
AT3G46780.1	Symbols: PTAC16 | PTAC16 (PLASTID TRANSCRIPTIONALLY ACTIVE 16); binding / catalytic | chr3:17228673-17231201 FORWARD	1387300	non-numerical	1149100	670830	1056200	non-numerical	T	2	___1	1	5.36315e-07	148.18	96.24	148.18	0.14794	25859000	410	148.179	410	AT3G46780.1	410	AT3G46780.1	AT3G46780.1	SLAEDAQQKADAVGVTVDGLFNKAKDISSGL		UID295
AT3G46780.1	Symbols: PTAC16 | PTAC16 (PLASTID TRANSCRIPTIONALLY ACTIVE 16); binding / catalytic | chr3:17228673-17231201 FORWARD	13103000	26290000	9127400	3845300	30003000	40127000	T	2	___1	1	4.93059e-06	133.88	34.146	133.88	-0.45459	369130000	451	133.877	451	AT3G46780.1	451	AT3G46780.1	AT3G46780.1	TAIQNASETPKVQVATVRGQAKARNLPPKKA		UID296
AT3G47070.1	unknown protein | chr3:17337065-17337733 REVERSE	3848000	2598500	10200000	non-numerical	10976000	7713800	T	2	___1	0.995726	1.72492e-08	187.08	87.056	121.92	1.6279	127820000	64	23.2692	64	AT3G47070.1	64	AT3G47070.1	AT3G47070.1	YETNPLLKKVDEKEGTTTGGRGTVRGGKNSA		UID297
AT3G48060.1	bromo-adjacent homology (BAH) domain-containing protein | chr3:17743114-17748495 REVERSE	3022400	2144300	non-numerical	864930	non-numerical	2064800	S	3	___1	1	0.0195742	56.347	21.173	56.347	-4.4636	8096400	276	56.3465	276	AT3G48060.1;AT3G48050.2;AT3G48050.1	276;276;276	AT3G48060.1	AT3G48060.1	TSEILKFTEKGGLVDSEGVEKLVQLMLPERN		UID112
AT3G49190.1	condensation domain-containing protein | chr3:18231845-18234391 REVERSE	non-numerical	25260000	16585000	2768900	7978000	6919500	S	2	___3	0.954962	9.47137e-05	138.22	52.549	106.62	1.7326	59511000	185	10.5049	185	AT3G49190.1	185	AT3G49190.1	AT3G49190.1	NPDELPSLPYQYRSSSRSSLLTTGSRSDSRL		UID843
AT3G50530.1	Symbols: CRK | CRK (CDPK-related kinase); ATP binding / calcium ion binding / calcium-dependent protein serine/threonine phosphatase/ kinase/ protein kinase/ protein serine/threonine kinase | chr3:18753541-18756773 FORWARD	11658000	15705000	19886000	non-numerical	6735100	9399000	S	2	___3	0.917608	0.0252532	69.954	17.675	69.954	0.95048	63382000	435	10.1538	435	AT3G50530.1;AT3G50530.2	435;466	AT3G50530.1	AT3G50530.1	MDILVFKLMRAYLRSSSLRKAALRALSKTLT		UID844
AT3G50530.1	Symbols: CRK | CRK (CDPK-related kinase); ATP binding / calcium ion binding / calcium-dependent protein serine/threonine phosphatase/ kinase/ protein kinase/ protein serine/threonine kinase | chr3:18753541-18756773 FORWARD	11658000	15705000	19886000	non-numerical	6735100	9399000	S	2	___3	0.999633	0.0252532	69.954	17.675	69.954	0.95048	63382000	436	33.6693	436	AT3G50530.1;AT3G50530.2	436;467	AT3G50530.1	AT3G50530.1	DILVFKLMRAYLRSSSLRKAALRALSKTLTV		UID845
AT3G56300.1	tRNA synthetase class I (C) family protein | chr3:20880169-20882366 FORWARD	2957800	5622800	4512000	non-numerical	2696600	2907000	S	3	___3	0.998867	0.0207092	47.397	12.223	47.397	-2.3155	18696000	388	26.7718	388	AT3G56300.1	388	AT3G56300.1	AT3G56300.1	AVREVLDVLGLLTTLSYGELLKDMKQKALTR		UID852
AT3G56300.1	tRNA synthetase class I (C) family protein | chr3:20880169-20882366 FORWARD	2957800	5622800	4512000	non-numerical	2696600	2907000	Y	3	___3	0.998817	0.0207092	47.397	12.223	47.397	-2.3155	18696000	389	26.583	389	AT3G56300.1	389	AT3G56300.1	AT3G56300.1	VREVLDVLGLLTTLSYGELLKDMKQKALTRA		UID1086
AT4G00160.1	F-box family protein | chr4:63410-65479 FORWARD	1107300	3980400	1078000	non-numerical	2333500	4226900	S	2	___3	0.999192	0.026605	61.375	12.75	61.375	4.0033	12726000	42	30.9372	42	AT4G00160.1	42	AT4G00160.1	AT4G00160.1	IKILSFLPTKIVVATSVFSKQWRPLWKLVPN		UID853
AT4G00160.1	F-box family protein | chr4:63410-65479 FORWARD	1107300	3980400	1078000	non-numerical	2333500	4226900	S	2	___3	0.999192	0.026605	61.375	12.75	61.375	4.0033	12726000	45	30.9372	45	AT4G00160.1	45	AT4G00160.1	AT4G00160.1	LSFLPTKIVVATSVFSKQWRPLWKLVPNLEF		UID854
AT4G00160.1	F-box family protein | chr4:63410-65479 FORWARD	1107300	3980400	1078000	non-numerical	2333500	4226900	T	2	___3	0.996474	0.026605	61.375	12.75	61.375	4.0033	12726000	41	24.5283	41	AT4G00160.1	41	AT4G00160.1	AT4G00160.1	LIKILSFLPTKIVVATSVFSKQWRPLWKLVP		UID1032
AT4G02510.1	Symbols: TOC159, TOC86, PPI2, TOC160, ATTOC159 | TOC159 (TRANSLOCON AT THE OUTER ENVELOPE MEMBRANE OF CHLOROPLASTS 159); transmembrane receptor | chr4:1104766-1109600 FORWARD	6153500	7015000	8137100	4049900	non-numerical	9859900	S	3	___1	0.999999	0.00289761	72.676	44.957	72.676	-0.76897	35215000	589	62.3577	589	AT4G02510.1	589	AT4G02510.1	AT4G02510.1	AAESQFEVRKVVEGDSAEEDENKLPVEDIVS		UID125
AT4G02930.1	elongation factor Tu, putative / EF-Tu, putative | chr4:1295409-1298404 REVERSE	2365500	3380500	3203700	7875800	17911000	non-numerical	S	2	___2	0.814719	0.00821292	98.902	16.982	98.902	1.244	34737000	18	6.71187	18	AT4G02930.1	18	AT4G02930.1	AT4G02930.1	SVVLRNPSSKRLVPFSSQIYSRCGASVTSSY		UID491
AT4G04180.1	AAA-type ATPase family protein | chr4:2020436-2023992 FORWARD	3325600	3134700	non-numerical	non-numerical	4178400	2960600	S	2	___1	1	0.0250088	55.776	19.776	55.776	-3.6087	13599000	11	55.7761	11	AT4G04180.1	11	AT4G04180.1	AT4G04180.1	_____MAILDKLFRASRAWRGSLSHSKSMVP		UID128
AT4G22290.1	ubiquitin thiolesterase | chr4:11782905-11785816 REVERSE	3599400	3196000	5236000	non-numerical	1887400	1057400	T	2	___2	0.999986	0.0142452	63.76	20.306	60.161	1.609	23342000	38	48.5477	38	AT4G22290.1	38	AT4G22290.1	AT4G22290.1	PKERPPTMAARAVPYTGGDIKKSGELGRMFD		UID673
AT4G22290.1	ubiquitin thiolesterase | chr4:11782905-11785816 REVERSE	3599400	3196000	5236000	non-numerical	1887400	1057400	Y	2	___2	0.999955	0.0142452	63.76	20.306	60.161	1.609	23342000	37	43.4992	37	AT4G22290.1	37	AT4G22290.1	AT4G22290.1	QPKERPPTMAARAVPYTGGDIKKSGELGRMF		UID724
AT4G22890.4	Symbols: PGR5-LIKE A | PGR5-LIKE A | chr4:12006986-12009520 FORWARD	1621300	2682000	1612300	837680	non-numerical	non-numerical	S	3	___1	0.850638	0.00284833	51.568	22.414	43.554	1.1067	23962000	112	8.31723	non-numerical	AT4G11960.1;AT4G11960.2;AT4G22890.4;AT4G22890.5;AT4G22890.3;AT4G22890.2;AT4G22890.1	104;87;112;113;115;115;115	AT4G11960.1;AT4G22890.4	AT4G22890.4	LQALQSFYYDGKAIMSNEEFDNLKEELMWEG;LQAMQSFYYEGKAIMSNEEFDNLKEELMWEG		UID134
AT4G30790.1	unknown protein | chr4:14993086-14997785 REVERSE	non-numerical	529200	non-numerical	5314000	6017500	9729100	Y	2	___1	0.99997	0.00137156	109.72	31.32	109.72	2.1056	21590000	451	46.2484	451	AT4G30790.1	451	AT4G30790.1	AT4G30790.1	ACLAEVVRRKASMKLYMGMAGQLAEKLAMKR		UID360
AT4G32170.1	Symbols: CYP96A2 | CYP96A2; electron carrier/ heme binding / iron ion binding / monooxygenase/ oxygen binding | chr4:15533760-15535333 FORWARD	1148900	2387500	2629000	703960	2091400	non-numerical	S	4	___2	0.783964	0.00415041	46.149	27.651	46.149	-1.2295	8960800	149	12.0945	149	AT4G32170.1	149	AT4G32170.1	AT4G32170.1	LHSQEFQRFSMSTMTSKLKYGLVPLLNHFAE		UID511
AT5G01530.1	chlorophyll A-B binding protein CP29 (LHCB4) | chr5:208937-210445 FORWARD	36364000	49497000	43269000	212600000	161540000	147500000	T	2	___1	1	2.76167e-24	235.54	141.82	198.88	1.4973	2104600000	112	198.877	112	AT5G01530.1	112	AT5G01530.1	AT5G01530.1	LDQNLAKNLAGDVIGTRTEAADAKSTPFQPY		UID311
AT5G01830.1	armadillo/beta-catenin repeat family protein / U-box domain-containing protein | chr5:320695-323169 FORWARD	non-numerical	4442800	3505700	non-numerical	1750700	2828500	S	3	___3	0.99992	0.014677	50.77	24.051	50.77	2.2228	12528000	462	40.9512	462	AT5G01830.1	462	AT5G01830.1	AT5G01830.1	METDGALNGVIEVLRSGATWEAKANAAATLF		UID882
AT5G01830.1	armadillo/beta-catenin repeat family protein / U-box domain-containing protein | chr5:320695-323169 FORWARD	non-numerical	4442800	3505700	non-numerical	1750700	2828500	T	3	___3	0.993996	0.014677	50.77	24.051	50.77	2.2228	12528000	444	22.1888	444	AT5G01830.1	444	AT5G01830.1	AT5G01830.1	AVTTILNLSILEQNKTRIMETDGALNGVIEV		UID1044
AT5G01830.1	armadillo/beta-catenin repeat family protein / U-box domain-containing protein | chr5:320695-323169 FORWARD	non-numerical	4442800	3505700	non-numerical	1750700	2828500	T	3	___3	0.999861	0.014677	50.77	24.051	50.77	2.2228	12528000	465	38.5512	465	AT5G01830.1	465	AT5G01830.1	AT5G01830.1	DGALNGVIEVLRSGATWEAKANAAATLFSLA		UID1045
AT5G04320.2	FUNCTIONS IN: molecular_function unknown; INVOLVED IN: meiotic chromosome segregation; LOCATED IN: chromosome, centromeric region, nucleus; EXPRESSED IN: 22 plant structures; EXPRESSED DURING: 13 growth stages; CONTAINS InterPro DOMAIN/s: Shugoshin, C-terminal (InterPro:IPR011515); BEST Arabidopsis thaliana protein match is: unknown protein (TAIR:AT3G10440.1); Has 2357 Blast hits to 1923 proteins…	3487100	6564000	non-numerical	3155200	4210800	non-numerical	S	2	___2	0.995043	0.017297	60.301	12.025	60.301	2.2433	17417000	17	24.8285	17	AT5G04320.2	17	AT5G04320.2	AT5G04320.2	VLTEMSLDYSNRVLGSQKDNVKQMDKEETQQ		UID520
AT5G05560.1	Symbols: EMB2771 | EMB2771 (EMBRYO DEFECTIVE 2771); ubiquitin-protein ligase | chr5:1641452-1654756 FORWARD	7192000	8193700	5885400	non-numerical	3348300	6088100	S	3	___3	0.801971	0.0193433	45.579	19.96	45.579	2.5195	30708000	644	5.93407	644	AT5G05560.1	644	AT5G05560.1	AT5G05560.1	DFPRLSTTIGACTTLSSSRKPPNLFRWLENC		UID886
AT5G05560.1	Symbols: EMB2771 | EMB2771 (EMBRYO DEFECTIVE 2771); ubiquitin-protein ligase | chr5:1641452-1654756 FORWARD	7192000	8193700	5885400	non-numerical	3348300	6088100	S	3	___3	0.923987	0.0193433	45.579	19.96	45.579	2.5195	30708000	645	10.7404	645	AT5G05560.1	645	AT5G05560.1	AT5G05560.1	FPRLSTTIGACTTLSSSRKPPNLFRWLENCL		UID887
AT5G07390.1	Symbols: ATRBOHA | ATRBOHA (respiratory burst oxidase homolog A); calcium ion binding | chr5:2335895-2339913 REVERSE	14748000	21582000	13651000	10871000	18207000	22675000	S	2	___1	0.970726	0.0253103	60.08	9.0672	60.08	-0.93408	101730000	315	15.2331	315	AT5G07390.1	315	AT5G07390.1	AT5G07390.1	QDVRDGEGKKLSKMLSQNLMVPQSRNLGARF		UID158
AT5G08050.1	FUNCTIONS IN: molecular_function unknown; INVOLVED IN: biological_process unknown; LOCATED IN: thylakoid, chloroplast thylakoid membrane, chloroplast; EXPRESSED IN: 21 plant structures; EXPRESSED DURING: 13 growth stages; CONTAINS InterPro DOMAIN/s: Protein of unknown function DUF1118 (InterPro:IPR009500), Uncharacterised conserved protein UCP022207 (InterPro:IPR016801); Has 41 Blast hits to 41 p…	4358900	5947700	6847000	5471600	9023800	7168900	T	2	___1	0.999111	6.02628e-13	193.3	138.26	153.54	-0.342	53625000	73	30.528	73	AT5G08050.1	73	AT5G08050.1	AT5G08050.1	AGLLSLAEKSGFSLSTIERLGLLTKAEEFGV		UID318
AT5G10460.1	haloacid dehalogenase-like hydrolase family protein | chr5:3287781-3289948 FORWARD	48344000	51370000	42640000	5254700	18298000	19509000	S	2	___1	0.987525	0.0251063	41.695	7.6947	41.695	1.1287	185420000	8	20.4492	8	AT5G10460.1	8	AT5G10460.1	AT5G10460.1	________MFCSSQLSQPMNGLKDIVETRNF		UID163
AT5G13860.1	Symbols: ELC-Like | ELC-Like (ELCH-like); small conjugating protein ligase | chr5:4473089-4474402 REVERSE	7350200	6924100	non-numerical	non-numerical	904370	849590	T	2	___1	0.963976	0.0258563	82.75	38.373	82.75	-2.4303	16028000	59	17.2851	59	AT5G13860.1	59	AT5G13860.1	AT5G13860.1	LISSYTSLDPKTATFTHNDGRSVILLQADGT		UID319
AT5G14740.2	Symbols: CA2, CA18, BETA CA2 | CA2 (CARBONIC ANHYDRASE 2); carbonate dehydratase/ zinc ion binding | chr5:4757972-4762615 FORWARD	29249000	28778000	33816000	12090000	16495000	18179000	S	2	___3	1	0.0267584	47.189	8.7864	47.189	-1.936	138610000	211	47.1889	211	AT5G14740.2;AT3G01500.1;AT5G14740.1;AT3G01500.3;AT3G01500.2	211;211;283;288;288	AT5G14740.2	AT5G14740.2	FEDQCGRCEREAVNVSLANLLTYPFVREGVV		UID816
AT5G14740.2	Symbols: CA2, CA18, BETA CA2 | CA2 (CARBONIC ANHYDRASE 2); carbonate dehydratase/ zinc ion binding | chr5:4757972-4762615 FORWARD	29249000	28778000	33816000	12090000	16495000	18179000	T	2	___3	1	0.0267584	47.189	8.7864	47.189	-1.936	138610000	217	47.1889	217	AT5G14740.2;AT3G01500.1;AT5G14740.1;AT3G01500.3;AT3G01500.2	217;217;289;294;294	AT5G14740.2	AT5G14740.2	RCEREAVNVSLANLLTYPFVREGVVKGTLAL		UID997
AT5G23060.1	Symbols: CaS | CaS (Calcium sensing receptor) | chr5:7736590-7738535 REVERSE	159250000	257350	12305	819160	non-numerical	non-numerical	T	2	___1	0.995489	0.0060066	134.75	74.735	121.61	-0.31568	653260000	376	23.5673	376	AT5G23060.1	376	AT5G23060.1	AT5G23060.1	LSPSRIIPAASRSFGTRSGTKFLPSSD____		UID320
AT5G23060.1	Symbols: CaS | CaS (Calcium sensing receptor) | chr5:7736590-7738535 REVERSE	15996000	17144000	14936000	45320000	108670000	125170000	T	2	___1	0.995355	0.000469663	148.69	119.77	138.2	-0.69674	570090000	380	23.31	380	AT5G23060.1	380	AT5G23060.1	AT5G23060.1	RIIPAASRSFGTRSGTKFLPSSD________		UID321
AT5G23060.1	Symbols: CaS | CaS (Calcium sensing receptor) | chr5:7736590-7738535 REVERSE	5032100	4403800	4957600	27987000	42222000	38135000	S	2	___2	0.85635	0.0060066	102.15	65.729	102.15	0.84819	372810000	378	7.8145	378	AT5G23060.1	378	AT5G23060.1	AT5G23060.1	PSRIIPAASRSFGTRSGTKFLPSSD______		UID531
AT5G23060.1	Symbols: CaS | CaS (Calcium sensing receptor) | chr5:7736590-7738535 REVERSE	14181000	14071000	12549000	73598000	120110000	135670000	T	2	___2	0.995489	0.0060066	134.75	74.735	121.61	-0.31568	653260000	376	23.5673	376	AT5G23060.1	376	AT5G23060.1	AT5G23060.1	LSPSRIIPAASRSFGTRSGTKFLPSSD____		UID685
AT5G23060.1	Symbols: CaS | CaS (Calcium sensing receptor) | chr5:7736590-7738535 REVERSE	5032100	4403800	4957600	27987000	42222000	38135000	T	2	___2	0.995355	0.000469663	148.69	119.77	138.2	-0.69674	570090000	380	23.31	380	AT5G23060.1	380	AT5G23060.1	AT5G23060.1	RIIPAASRSFGTRSGTKFLPSSD________		UID686
AT5G28010.1	Bet v I allergen family protein | chr5:10024813-10025382 FORWARD	385330	935710	979070	13798000	35063000	27034000	S	2	___3	1	0.0123987	90.697	22.529	90.697	-1.8994	78195000	126	70.5906	126	AT5G28010.1	126	AT5G28010.1	AT5G28010.1	FLITIQVTPKEGGTGSVVKWHIEYEKIDENV		UID897
AT5G28010.1	Bet v I allergen family protein | chr5:10024813-10025382 FORWARD	385330	935710	979070	13798000	35063000	27034000	T	2	___3	1	0.0123987	90.697	22.529	90.697	-1.8994	78195000	118	70.5906	118	AT5G28010.1	118	AT5G28010.1	AT5G28010.1	DVMAEYKSFLITIQVTPKEGGTGSVVKWHIE		UID1052
AT5G28010.1	Bet v I allergen family protein | chr5:10024813-10025382 FORWARD	385330	935710	979070	13798000	35063000	27034000	T	2	___3	1	0.0123987	90.697	22.529	90.697	-1.8994	78195000	124	70.2578	124	AT5G28010.1	124	AT5G28010.1	AT5G28010.1	KSFLITIQVTPKEGGTGSVVKWHIEYEKIDE		UID1053
AT5G40180.1	unknown protein | chr5:16067923-16068206 FORWARD	258320	non-numerical	354900	3962300	6357500	5902800	S	2	___1	1	0.0260273	56.81	15.823	56.81	-2.8748	16836000	7	56.8101	7	AT5G40180.1;AT3G28150.1	7;145	AT5G40180.1	AT5G40180.1	_________MNFIGDSVARNHMESLLCLLSM		UID109
AT5G48740.1	leucine-rich repeat family protein / protein kinase family protein | chr5:19765195-19769369 REVERSE	34020000	62222000	47432000	8956500	21241000	23344000	S	3	___3	0.993555	0.0235112	49.638	23.632	49.638	-1.3352	197220000	103	28.2896	103	AT5G48740.1	103	AT5G48740.1	AT5G48740.1	SSVLIRATFVYRNYDSQNSPPAFHVSLGRRI		UID909
AT5G48740.1	leucine-rich repeat family protein / protein kinase family protein | chr5:19765195-19769369 REVERSE	34020000	62222000	47432000	8956500	21241000	23344000	S	3	___3	0.99349	0.0235112	49.638	23.632	49.638	-1.3352	197220000	106	28.2896	106	AT5G48740.1	106	AT5G48740.1	AT5G48740.1	LIRATFVYRNYDSQNSPPAFHVSLGRRITST		UID910
AT5G55060.2	unknown protein | chr5:22341952-22346577 FORWARD	5908200	10505000	6364200	3205500	non-numerical	11819000	T	3	___1	0.84923	0.0157221	48.872	25.891	48.872	-1.914	37802000	537	8.55226	537	AT5G55060.2;AT5G55060.1	537;630	AT5G55060.2	AT5G55060.2	ERKQTRVPSETEQKSTEPSPRQSFSSLFDGK		UID330
AT5G56780.1	unknown protein | chr5:22964265-22966241 REVERSE	510600000	771020000	696670000	839280000	non-numerical	non-numerical	S	2	___1	0.997661	0.01438	112.11	53.877	112.11	0.61302	2817600000	31	26.2999	31	AT5G56780.1	31	AT5G56780.1	AT5G56780.1	FKREDYKRTKHDTVFSKWQVLIGSNDWEDFK		UID189
AT5G61410.2	Symbols: RPE, EMB2728 | RPE; catalytic/ ribulose-phosphate 3-epimerase | chr5:24683606-24686105 REVERSE	399390	974360	non-numerical	1987300	4506500	3928100	S	2	___3	0.999885	0.0154147	80.916	29.154	80.916	0.28422	11796000	25	43.1232	25	AT5G61410.2;AT5G61410.1	25;25	AT5G61410.2	AT5G61410.2	CSSTQVNGFGLRPERSLLYQPTSFSFSRRRT		UID921
AT5G61410.2	Symbols: RPE, EMB2728 | RPE; catalytic/ ribulose-phosphate 3-epimerase | chr5:24683606-24686105 REVERSE	399390	974360	non-numerical	1987300	4506500	3928100	S	2	___3	0.986519	0.0154147	80.916	29.154	80.916	0.28422	11796000	36	22.2866	36	AT5G61410.2;AT5G61410.1	36;36	AT5G61410.2	AT5G61410.2	RPERSLLYQPTSFSFSRRRTHGIVKASSRVD		UID922
AT5G61410.2	Symbols: RPE, EMB2728 | RPE; catalytic/ ribulose-phosphate 3-epimerase | chr5:24683606-24686105 REVERSE	399390	974360	non-numerical	1987300	4506500	3928100	Y	2	___3	0.999742	0.0154147	80.916	29.154	80.916	0.28422	11796000	28	38.7257	28	AT5G61410.2;AT5G61410.1	28;28	AT5G61410.2	AT5G61410.2	TQVNGFGLRPERSLLYQPTSFSFSRRRTHGI		UID1095
AT5G64600.1	unknown protein | chr5:25825167-25828185 FORWARD	3876200	4077500	4760700	non-numerical	2323400	2423600	S	2	___1	0.984285	0.00864668	91.853	12.256	91.853	2.2863	17461000	7	17.9681	7	AT5G64600.1	7	AT5G64600.1	AT5G64600.1	_________MVKHRNSSRSIISYSSSIARFF		UID196
AT5G65290.1	LMBR1 integral membrane family protein | chr5:26089556-26094548 FORWARD	22031000	27166000	26758000	17860000	27752000	36014000	T	2	___2	0.999992	0.0231881	65.695	26.515	65.695	-2.8789	157580000	608	51.7532	608	AT5G65290.1	608	AT5G65290.1	AT5G65290.1	KDDMSRKYGSAREAITNKYAAIREQQNKHSP		UID703
ATCG00020.1	Symbols: PSBA | Encodes chlorophyll binding protein D1, a part of the photosystem II reaction center core | chrC:383-1444 REVERSE	2411200000	2141100000	2623800000	1440500000	1832000000	1936100000	T	2	___1	1	0.0116793	96.034	38.474	72.607	-1.2202	12385000000	2	72.607	2	ATCG00020.1	2	ATCG00020.1	ATCG00020.1	______________MTAILERRESESLWGRF		UID339
ATCG00270.1	Symbols: PSBD | PSII D2 protein | chrC:32711-33772 FORWARD	34443000	43802000	43106000	104830000	196660000	183170000	T	2	___1	1	1.64906e-05	169.21	64.782	169.21	0.13592	613960000	2	140.497	2	ATCG00270.1	2		ATCG00270.1	______________MTIALGKFTKDEKDLFD		UID340
ATCG00350.1	Symbols: PSAA | Encodes psaA protein comprising the reaction center for photosystem I along with psaB protein; hydrophobic protein encoded by the chloroplast genome. | chrC:39605-41857 REVERSE	9078700	11805000	7449300	3686500	8215400	8232100	S	2	___1	1	0.00046709	134.18	67.916	67.275	0.26333	48467000	5	67.2753	5	ATCG00350.1	5	ATCG00350.1	ATCG00350.1	___________MIIRSPEPEVKILVDRDPIK		UID197
ATCG00480.1	Symbols: ATPB | chloroplast-encoded gene for beta subunit of ATP synthase | chrC:52660-54156 REVERSE	12165000	8433100	7947000	non-numerical	4242200	4369800	T	2	___1	0.81293	9.84958e-06	145.94	101.57	145.94	-0.48546	37157000	7	8.66452	7	ATCG00480.1	7	ATCG00480.1	ATCG00480.1	_________MRTNPTTSNPEVSIREKKNLGR		UID342
ATCG00710.1	Symbols: PSBH | Encodes a 8 kD phosphoprotein that is a component of the photosystem II oxygen evolving core. Its exact molecular function has not been determined but it may play a role in mediating electron transfer between the secondary quinone acceptors, QA and QB, associated with the acceptor side of PSII. | chrC:74485-74706 FORWARD	953290	806800	943670	non-numerical	7111800	311200	S	2	___1	0.995525	1.00791e-08	188.19	154.97	176.42	0.035353	26263000	9	23.4747	9	ATCG00710.1	9	ATCG00710.1	ATCG00710.1	_______MATQTVEDSSRSGPRSTTVGKLLK		UID199
ATCG00710.1	Symbols: PSBH | Encodes a 8 kD phosphoprotein that is a component of the photosystem II oxygen evolving core. Its exact molecular function has not been determined but it may play a role in mediating electron transfer between the secondary quinone acceptors, QA and QB, associated with the acceptor side of PSII. | chrC:74485-74706 FORWARD	26076000	21754000	26815000	non-numerical	7111800	5603800	S	2	___1	0.952757	3.16912e-07	193.54	136.02	193.54	-0.040436	1111200000	10	15.0655	10	ATCG00710.1	10	ATCG00710.1	ATCG00710.1	______MATQTVEDSSRSGPRSTTVGKLLKP		UID200
ATCG00710.1	Symbols: PSBH | Encodes a 8 kD phosphoprotein that is a component of the photosystem II oxygen evolving core. Its exact molecular function has not been determined but it may play a role in mediating electron transfer between the secondary quinone acceptors, QA and QB, associated with the acceptor side of PSII. | chrC:74485-74706 FORWARD	531530	562670000	non-numerical	371270	1193200000	543910000	T	2	___1	1	1.9537e-08	161.75	121.94	147.39	0.86045	3783500000	3	118.599	3	ATCG00710.1	3	ATCG00710.1	ATCG00710.1	_____________MATQTVEDSSRSGPRSTT		UID343
ATCG00710.1	Symbols: PSBH | Encodes a 8 kD phosphoprotein that is a component of the photosystem II oxygen evolving core. Its exact molecular function has not been determined but it may play a role in mediating electron transfer between the secondary quinone acceptors, QA and QB, associated with the acceptor side of PSII. | chrC:74485-74706 FORWARD	848820	642840	813940	1302800	3745200	4762800	T	2	___1	1	1.00791e-08	188.19	154.97	147.39	0.86045	1250000000	5	71.4984	5	ATCG00710.1	5	ATCG00710.1	ATCG00710.1	___________MATQTVEDSSRSGPRSTTVG		UID344
ATCG00710.1	Symbols: PSBH | Encodes a 8 kD phosphoprotein that is a component of the photosystem II oxygen evolving core. Its exact molecular function has not been determined but it may play a role in mediating electron transfer between the secondary quinone acceptors, QA and QB, associated with the acceptor side of PSII. | chrC:74485-74706 FORWARD	53116000	46285000	53338000	114550000	557660000	254390000	T	2	___2	1	1.9537e-08	161.75	121.94	147.39	0.86045	3783500000	3	118.599	3	ATCG00710.1	3	ATCG00710.1	ATCG00710.1	_____________MATQTVEDSSRSGPRSTT		UID708
ATCG00710.1	Symbols: PSBH | Encodes a 8 kD phosphoprotein that is a component of the photosystem II oxygen evolving core. Its exact molecular function has not been determined but it may play a role in mediating electron transfer between the secondary quinone acceptors, QA and QB, associated with the acceptor side of PSII. | chrC:74485-74706 FORWARD	53116000	46285000	53338000	114550000	557660000	254390000	T	2	___2	1	1.00791e-08	188.19	154.97	147.39	0.86045	1250000000	5	71.4984	5	ATCG00710.1	5	ATCG00710.1	ATCG00710.1	___________MATQTVEDSSRSGPRSTTVG		UID709
